# Supplementary material for: Effect of Chitosan–Riboflavin Bioconjugate on Green Mold Caused by Penicillium digitatum in Lemon Fruit
Source: Polymers (Basel). 2024 Mar 23;16(7):884. doi: 10.3390/polym16070884 (PMC11013941; doi:10.3390/polym16070884)
Supplement: Supplementary file 1 [file polymers-16-00884-s001.zip]

Archive with 1 entries (1 files):
- polymers-2893323-supplementary.pdf
